# Supplementary material for: Reactive Behaviour of Platinum(II) Salts with Ethylenediamine in Sustainable Water/Choline Chloride-Based Deep Eutectic Solvents Mixtures
Source: Molecules. 2025 Apr 24;30(9):1890. doi: 10.3390/molecules30091890 (PMC12073102; doi:10.3390/molecules30091890)
Supplement: Supplementary file 1 [file molecules-30-01890-s001.zip]

Archive with 1 entries (1 files):
- molecules-3582722-supplementary.pdf
